# Supplementary material for: The Maternal Vaccine Study Protocol: A Victorian Cohort Study Evaluating Infant and Childhood Safety and Health and Developmental Outcomes After Vaccination Against Respiratory Viruses in Pregnancy
Source: Vaccines (Basel). 2026 May 18;14(5):449. doi: 10.3390/vaccines14050449 (PMC13211398; doi:10.3390/vaccines14050449)
Supplement: Supplementary file 1 [file vaccines-14-00449-s001.zip]

Archive with 1 entries (1 files):
- vaccines-4316197-supplementary.pdf
